# Supplementary material for: Hepatic ACSL4 Loss Boosts Endogenous Gamma-Glutamylcysteine to Alleviate Alcoholic Liver Disease
Source: Antioxidants (Basel). 2026 Mar 31;15(4):438. doi: 10.3390/antiox15040438 (PMC13113857; doi:10.3390/antiox15040438)
Supplement: Supplementary file 1 [file antioxidants-15-00438-s001.zip]

Archive with 1 entries (1 files):
- antioxidants-4168900-supplementary.pdf
